# Supplementary material for: Development of Innate-Immune-Cell-Based Immunotherapy for Adult T-Cell Leukemia–Lymphoma
Source: Cells. 2024 Jan 10;13(2):128. doi: 10.3390/cells13020128 (PMC10814776; doi:10.3390/cells13020128)
Supplement: Supplementary file 1 [file cells-13-00128-s001.zip]

Archive with 1 entries (1 files):
- cells-2758344-supplementary.pdf
